# Supplementary material for: Energy Stores, Oxidative Balance, and Sleep in Migratory Garden Warblers (Sylvia borin) and Whitethroats (Sylvia communis) at a Spring Stopover Site
Source: Integr Org Biol. 2020 Apr 15;2(1):obaa010. doi: 10.1093/iob/obaa010 (PMC7671129; doi:10.1093/iob/obaa010)
Supplement: obaa010_Supplementary_Data [file obaa010_supplementary_data.zip]

Archive with 7 entries (7 files):
- Supplementary Table 1.docx
- Supplementary Table 2.docx
- SupplementaryFigure1.tiff
- SupplementaryFigure2.tiff
- SupplementaryFigure3.tiff
- SupplementaryFigure4.tiff
- SupplementaryFigure5.tiff
